# Supplementary material for: Genetic Diversity Analysis and Core Collection Construction of Ancient Sophora japonica L. Using SSR Markers
Source: Int J Mol Sci. 2024 Nov 28;25(23):12776. doi: 10.3390/ijms252312776 (PMC11641213; doi:10.3390/ijms252312776)
Supplement: Supplementary file 1 [file ijms-25-12776-s001.zip]

Archive with 1 entries (1 files):
- ijms-3283015-supplementary.pdf
